# Supplementary material for: Virological Traits of the SARS-CoV-2 BA.2.87.1 Lineage
Source: Vaccines (Basel). 2024 May 1;12(5):487. doi: 10.3390/vaccines12050487 (PMC11125805; doi:10.3390/vaccines12050487)
Supplement: Supplementary file 1 [file vaccines-12-00487-s001.zip]

Archive with 7 entries (7 files):
- SI Figure_1.tif
- SI Figure_2.tif
- SI Figure_3.tif
- SI Figure_4.tif
- SI Figure_5.tif
- Supplementary figure legends_R2.pdf
- Table S1_R2_clean.pdf
